# Supplementary material for: CDK5RAP3, a New BRCA2 Partner That Regulates DNA Repair, Is Associated with Breast Cancer Survival
Source: Cancers (Basel). 2022 Jan 12;14(2):353. doi: 10.3390/cancers14020353 (PMC8773632; doi:10.3390/cancers14020353)
Supplement: Supplementary file 1 [file cancers-14-00353-s001.zip]

Archive with 3 entries (3 files):
- cancers-1417863-supplementary.pdf
- Table S1.xlsx
- Table S2.xlsx
